# Supplementary material for: Towards autonomous medical artificial intelligence agents
Source: Nature. 2026 Jun 17;655(8125):1282–91. doi: 10.1038/s41586-026-10675-5 (PMC13421332; doi:10.1038/s41586-026-10675-5)
Supplement: Supplementary file 4 — Source Data Fig. 2 [file 41586_2026_10675_MOESM4_ESM.xlsx]

## Sheet: a
Group	Evaluator	N (Q&A pairs)	Inter-answer: Fully consistent	Inter-answer: Not fully consistent
MIRA	Human	300	299/300 (99.7%)	1/300 (0.3%)
MIRA	LLM judge	300	297/300 (99.0%)	3/300 (1.0%)
Physicians	Human	215	213/215 (99.1%)	2/215 (0.9%)
Physicians	LLM judge	215	213/215 (99.1%)	2/215 (0.9%)
Physicians (BC)	Human	107	106/107 (99.1%)	1/107 (0.9%)
Physicians (BC)	LLM judge	107	105/107 (98.1%)	2/107 (1.9%)
Group	Evaluator	N (Q&A pairs)	GT original: Fully consistent (% eval)	GT original: Not fully consistent (% eval)	GT original: Not evaluable (% all)
MIRA	Human	300	297/298 (99.7%)	1/298 (0.3%)	2/300 (0.7%)
MIRA	LLM judge	300	293/296 (99.0%)	3/296 (1.0%)	4/300 (1.3%)
Physicians	Human	215	183/185 (98.9%)	2/185 (1.1%)	30/215 (14.0%)
Physicians	LLM judge	215	181/185 (97.8%)	4/185 (2.2%)	30/215 (14.0%)
Physicians (BC)	Human	107	103/104 (99.0%)	1/104 (1.0%)	3/107 (2.8%)
Physicians (BC)	LLM judge	107	102/104 (98.1%)	2/104 (1.9%)	3/107 (2.8%)
Group	Evaluator	N (Q&A pairs)	GT variant: Fully consistent (% eval)	GT variant: Not fully consistent (% eval)	GT variant: Not evaluable (% all)
MIRA	Human	300	294/296 (99.3%)	2/296 (0.7%)	4/300 (1.3%)
MIRA	LLM judge	300	292/296 (98.6%)	4/296 (1.4%)	4/300 (1.3%)
Physicians	Human	215	186/187 (99.5%)	1/187 (0.5%)	28/215 (13.0%)
Physicians	LLM judge	215	181/187 (96.8%)	6/187 (3.2%)	28/215 (13.0%)
Physicians (BC)	Human	107	103/105 (98.1%)	2/105 (1.9%)	2/107 (1.9%)
Physicians (BC)	LLM judge	107	101/104 (97.1%)	3/104 (2.9%)	3/107 (2.8%)

## Sheet: b
Subset	N	Information Leak	Prior Workup Disclosure
Overall	933	0/933 (0.0%, 95% CI 0.0–0.4%)	31/933 (3.3%, 95% CI 2.3–4.7%)
MIRA	311	—	8/311 (2.6%, 95% CI 1.1–5.0%)
Physicians	311	—	16/311 (5.1%, 95% CI 3.0–8.2%)
Physicians (BC)	311	—	7/311 (2.3%, 95% CI 0.9–4.6%)
Pancreatic Cancer	63	—	14/63 (22.2%, 95% CI 12.7–34.5%)
Urinary Tract Infection	135	—	11/135 (8.1%, 95% CI 4.1–14.1%)
Pulmonary Embolism	135	—	6/135 (4.4%, 95% CI 1.6–9.4%)

## Sheet: c
Diagnosis	Cases	Prompts	Responses	Information Leak (responses)	Prior Workup Disclosure (responses)	No Information Leak (responses)	Cases w/ >=1 Prior Workup	Cases w/ >=1 Leak
Overall	80	11	880	0/880 (0.0%)	119/880 (13.5%)	761/880 (86.5%)	11/80 (13.8%)	0/80 (0.0%)
Appendicitis	10	11	110	0/110 (0.0%)	0/110 (0.0%)	110/110 (100.0%)	0/10 (0.0%)	0/10 (0.0%)
Cholecystitis	10	11	110	0/110 (0.0%)	0/110 (0.0%)	110/110 (100.0%)	0/10 (0.0%)	0/10 (0.0%)
Diverticulitis	10	11	110	0/110 (0.0%)	0/110 (0.0%)	110/110 (100.0%)	0/10 (0.0%)	0/10 (0.0%)
Pancreatic Cancer	10	11	110	0/110 (0.0%)	97/110 (88.2%)	13/110 (11.8%)	9/10 (90.0%)	0/10 (0.0%)
Pancreatitis	10	11	110	0/110 (0.0%)	0/110 (0.0%)	110/110 (100.0%)	0/10 (0.0%)	0/10 (0.0%)
Pneumonia	10	11	110	0/110 (0.0%)	11/110 (10.0%)	99/110 (90.0%)	1/10 (10.0%)	0/10 (0.0%)
Pulmonary Embolism	10	11	110	0/110 (0.0%)	11/110 (10.0%)	99/110 (90.0%)	1/10 (10.0%)	0/10 (0.0%)
UTI	10	11	110	0/110 (0.0%)	0/110 (0.0%)	110/110 (100.0%)	0/10 (0.0%)	0/10 (0.0%)
