# Supplementary material for: Towards autonomous medical artificial intelligence agents
Source: Nature. 2026 Jun 17;655(8125):1282–91. doi: 10.1038/s41586-026-10675-5 (PMC13421332; doi:10.1038/s41586-026-10675-5)
Supplement: Supplementary file 5 — Source Data Fig. 3 [file 41586_2026_10675_MOESM5_ESM.xlsx]

## Sheet: a
	n	Diagnostic Accuracy
Overall	574	88.9
Appendicitis	148	98.6
Cholecystitis	129	84.5
Diverticulitis	54	87.0
Lung Embolism	90	90.0
Pancreatic Cancer	23	87.0
Pancreatitis	52	92.3
Pneumonia	29	72.4
Urinary Tract Infection	49	77.6
	MIRA	Physicians (BC)
Overall	87.8	78.1
Appendicitis	100.0	88.4
Cholecystitis	84.4	80.0
Diverticulitis	88.6	81.8
Lung Embolism	91.1	88.9
Pancreatic Cancer	85.7	85.7
Pancreatitis	95.2	78.6
Pneumonia	76.9	57.7
Urinary Tract Infection	75.6	60.0

## Sheet: c
Physical Examination					Blood Tests
	n	Diagnostic Accuracy				n	Diagnostic Accuracy
Overall	574	97			Overall	21674	50.9
Appendicitis	148	99.3			Appendicitis	5159	49.1
Cholecystitis	129	93.8			Cholecystitis	5148	48.8
Diverticulitis	54	100			Diverticulitis	1929	59.3
Lung Embolism	90	97.8			Lung Embolism	3382	50.4
Pancreatic Cancer	23	73.9			Pancreatic Cancer	900	52.7
Pancreatitis	52	100			Pancreatitis	2119	57
Pneumonia	29	100			Pneumonia	1340	46.3
Urinary Tract Infection	49	100			Urinary Tract Infection	1697	49.8
	MIRA	Physicians (BC)				MIRA	Physicians (BC)
Overall	97.1	87.8			Overall	51.1	28.3
Appendicitis	97.7	90.7			Appendicitis	50.8	25.4
Cholecystitis	95.6	88.9			Cholecystitis	45	29.3
Diverticulitis	100	88.6			Diverticulitis	57.9	23.3
Lung Embolism	100	88.9			Lung Embolism	48.7	29.2
Pancreatic Cancer	71.4	66.7			Pancreatic Cancer	53.1	24.4
Pancreatitis	100	88.1			Pancreatitis	58.1	34
Pneumonia	100	84.6			Pneumonia	46.2	26
Urinary Tract Infection	100	93.3			Urinary Tract Infection	49.2	31.4
Microbiology					Radiology
	n	Diagnostic Accuracy				n	Diagnostic Accuracy
Overall	1352	26.1			Overall	888	60.9
Appendicitis	262	3.1			Appendicitis	178	91.6
Cholecystitis	236	0.4			Cholecystitis	185	69.7
Diverticulitis	103	6.8			Diverticulitis	60	86.7
Lung Embolism	90	3.3			Lung Embolism	226	43.4
Pancreatic Cancer	62	3.2			Pancreatic Cancer	64	15.6
Pancreatitis	70	0			Pancreatitis	69	65.2
Pneumonia	102	38.2			Pneumonia	43	62.8
Urinary Tract Infection	427	68.6			Urinary Tract Infection	63	27
	MIRA	Physicians (BC)				MIRA	Physicians (BC)
Overall	32.9	31.3			Overall	55.3	61.5
Appendicitis	2.7	0			Appendicitis	96	94
Cholecystitis	1.4	14.3			Cholecystitis	73.8	80.3
Diverticulitis	3.5	22.8			Diverticulitis	84	82
Lung Embolism	0	7.3			Lung Embolism	44.6	50
Pancreatic Cancer	3.4	0			Pancreatic Cancer	15	21.7
Pancreatitis	0	6.8			Pancreatitis	62.5	80.4
Pneumonia	40.2	39.1			Pneumonia	62.5	65
Urinary Tract Infection	64.5	53.3			Urinary Tract Infection	27.1	39
