# Supplementary material for: Towards autonomous medical artificial intelligence agents
Source: Nature. 2026 Jun 17;655(8125):1282–91. doi: 10.1038/s41586-026-10675-5 (PMC13421332; doi:10.1038/s41586-026-10675-5)
Supplement: Supplementary file 6 — Source Data Fig. 4 [file 41586_2026_10675_MOESM6_ESM.xlsx]

## Sheet: a
Appendicitis
	Match
Procedure	Total	Direct	Equivalent	Unmatched
1	124	124
2	4	4
3	4	4
4	1	1
5	1	1
Cholecystitis
	Match
Procedure	Total	Direct	Equivalent	Unmatched
1	64	58		6
2	23		18	5
3	6		6
4	6		5	1
5	4		3	1

## Sheet: b
Appendicitis					Pancreatitis
	MIRA	Physicians (BC)				MIRA	Physicians (BC)
Direct	33	20			Direct	4	1
Equivalent	4	7			Equivalent	11	9
Total	37	27			Total	15	10
Cholecystitis					Pancreatic Cancer
	MIRA	Physicians (BC)				MIRA	Physicians (BC)
Direct	21	8			Direct	3	1
Equivalent	18	21			Equivalent	18	10
Total	39	29			Total	21	11

## Sheet: c
	Category	Physicians (BC)	MIRA
Urinary Tract Infection	Antibiotic	5	18
Cholecystitis	Analgesic	17	34
	Antibiotic	28	24
	iv Fluids	14	18
Diverticulitis	Analgesic	9	30
	Antibiotic	28	30
Pancreatitis	Analgesic	17	31
	Antibiotic	32	31
Pulmonary Embolism	Analgesic	9	20
	Anticoagulant	33	37
Pneumonia	Analgesic	1	11
	Antibiotic	8	12
Appendicitis	Analgesic	9	35
	Antibiotic	5	21
Pancreatitis	iv Fluids	17	31
	Nutrition	14	20
