# Supplementary material for: Towards autonomous medical artificial intelligence agents
Source: Nature. 2026 Jun 17;655(8125):1282–91. doi: 10.1038/s41586-026-10675-5 (PMC13421332; doi:10.1038/s41586-026-10675-5)
Supplement: Supplementary file 7 — Source Data Fig. 5 [file 41586_2026_10675_MOESM7_ESM.xlsx]

## Sheet: a
	Safe	Likely Safe	Potential Risk
DDI	56
Renal dosing	56
Allergy	5	51
QT	56
Unsafe Opioid	22	34
Duplication	53		3

## Sheet: b
	Correct	Incorrect
Dosage Text	467	1
Dosage Value	457	11
Dosage Unit	460	8
Period	466	2
Period Unit	467	1
Frequency	464	4
Route	453	15

## Sheet: d
Pulmonary Embolism	TP	20
	FN	0
	FP	6
	TN	14
Pneumonia	TP	18
	FN	0
	FP	3
	TN	19
